# Supplementary material for: Wound Healing Promotion by Hyaluronic Acid: Effect of Molecular Weight on Gene Expression and In Vivo Wound Closure
Source: Pharmaceuticals (Basel). 2021 Mar 28;14(4):301. doi: 10.3390/ph14040301 (PMC8065935; doi:10.3390/ph14040301)
Supplement: Supplementary file 1 [file pharmaceuticals-14-00301-s001.zip]

Archive with 2 entries (2 files):
- Figure S1.jpg
- Figure S2.tif
